# Supplementary material for: NMR Characterization of Graphene Oxide-Doped Carbon Aerogel in a Liquid Environment
Source: Gels. 2025 Feb 11;11(2):129. doi: 10.3390/gels11020129 (PMC11855333; doi:10.3390/gels11020129)
Supplement: Supplementary file 1 [file gels-11-00129-s001.zip]

Archive with 1 entries (1 files):
- gels-3292889-supplementary.pdf
